# Supplementary material for: p21-activated kinase 1 restricts tonic endocannabinoid signaling in the hippocampus
Source: eLife. 2016 Jun 14;5:e14653. doi: 10.7554/eLife.14653 (PMC4907698; doi:10.7554/eLife.14653)
Supplement: Figure 1—source data 1. — DOI: http://dx.doi.org/10.7554/eLife.14653.004 [file elife-14653-fig1-data1.xlsx]

## Sheet: Sheet1
Figure 1-Source data 1.Statistical data summary for Figure 1d: input/output curves of eIPSC
using repeated measures two-way ANOVA.
genotyoe 1=WT			Between-Subjects Factors
genotype 2=KO					N
s1=0.1mA, s2=o.2mA,			genotype	1	15
s3=0.3mA, s4=0.4mA,				2	14
s5=0.5mA, s6=0.8mA,
s7=1mA, s8=1.5mA
Tests of Within-Subjects Effects
Measure:MEASURE_1
Source		Type III Sum of Squares	df	Mean Square	F	Sig.
stimuli	Sphericity Assumed	3.76305e+06	7	537579	70.9832	1.55334e-49
stimuli * genotype	Sphericity Assumed	152070	7	21724.3	2.86853	0.00720747
Error(stimuli)	Sphericity Assumed	1.43136e+06	189	7573.32
Tests of Between-Subjects Effects
Measure:MEASURE_1 Transformed Variable:Average
Source	Type III Sum of Squares	df	Mean Square	F	Sig.
Intercept	1.25858e+07	1	1.25858e+07	124.162	1.32644e-11
genotype	602750	1	602750	5.94631	0.0216064
Error	2.73687e+06	27	101365
