# Supplementary material for: p21-activated kinase 1 restricts tonic endocannabinoid signaling in the hippocampus
Source: eLife. 2016 Jun 14;5:e14653. doi: 10.7554/eLife.14653 (PMC4907698; doi:10.7554/eLife.14653)
Supplement: Figure 1—source data 2. — DOI: http://dx.doi.org/10.7554/eLife.14653.005 [file elife-14653-fig1-data2.xlsx]

## Sheet: Sheet1
Figure 1-Source data 2. Statistical data summary for Figure 1e: IPA3 effect on
eIPSC using repeated measures two way ANOVA.
genotype 1=WT		Between-Subjects Factors
genotype 2=KO				N
t1=-10min		genotype	1	7
t2=10min			2	5
t3=20min
t4=30min
Tests of Within-Subjects Effects
Measure:MEASURE_1
Source		Type III Sum of Squares	df	Mean Square	F	Sig.
time	Sphericity Assumed	4357.58	3	1452.53	16.3319	1.77115e-06
time * genotype	Sphericity Assumed	1114.56	3	371.519	4.17728	0.0138486
Error(time)	Sphericity Assumed	2668.14	30	88.938
Tests of Between-Subjects Effects
Measure:MEASURE_1 Transformed Variable:Average
Source	Type III Sum of Squares	df	Mean Square	F	Sig.
Intercept	346696	1	346696	1022.89	2.10176e-11
genotype	1903.13	1	1903.13	5.615	0.0393042
Error	3389.36	10	338.936
