# Supplementary material for: p21-activated kinase 1 restricts tonic endocannabinoid signaling in the hippocampus
Source: eLife. 2016 Jun 14;5:e14653. doi: 10.7554/eLife.14653 (PMC4907698; doi:10.7554/eLife.14653)
Supplement: Figure 1—source data 3. — DOI: http://dx.doi.org/10.7554/eLife.14653.006 [file elife-14653-fig1-data3.xlsx]

## Sheet: Sheet1
Figure 1-Source data 3.Statistical data summary for Figure 1f: PAK1 inhibitory
peptide effect on eIPSC using repeated measures two-way ANOVA.
genotype 1=WT			Between-Subjects Factors
genotype 2=KO					N
t1=-10min			genotype	1	5
t2=10min				2	6
t3=20min
Tests of Within-Subjects Effects
Measure:MEASURE_1
Source		Type III Sum of Squares	df	Mean Square	F	Sig.
time	Sphericity Assumed	3951.84	2	1975.92	30.7201	1.5743e-06
time * genotype	Sphericity Assumed	4284.41	2	2142.21	33.3054	8.92518e-07
Error(time)	Sphericity Assumed	1157.76	18	64.32
Tests of Between-Subjects Effects
Measure:MEASURE_1 Transformed Variable:Average
Source	Type III Sum of Squares	df	Mean Square	F	Sig.
Intercept	231488	1	231488	2052.66	6.21823e-12
genotype	7044.59	1	7044.59	62.466	2.43841e-05
Error	1014.97	9	112.775
