# Supplementary material for: p21-activated kinase 1 restricts tonic endocannabinoid signaling in the hippocampus
Source: eLife. 2016 Jun 14;5:e14653. doi: 10.7554/eLife.14653 (PMC4907698; doi:10.7554/eLife.14653)
Supplement: Figure 2—figure supplement 1—source data 1. — DOI: http://dx.doi.org/10.7554/eLife.14653.009 [file elife-14653-fig2-figsupp1-data1.xlsx]

## Sheet: Sheet1
Figure 2-figrue supplement 1-Source data 1. Statistical data summary for Figure 2-
figure supplement 1: Normal inhibitory transmission in ROCK2 KO mice using one-way
ANOVA.
				Descriptives
					N
	1=WT		amplitude	1	7
	2=ROCK2 KO			2	5
	3=WT+GH1152			3	10
				Total	22
			frequency	1	7
				2	5
				3	10
				Total	22
	ANOVA
			Sum of Squares	df	Mean Square	F	Sig.
	amplitude	Between Groups	2.21587	2	1.10793	0.631831	0.542424
		Within Groups	33.317	19	1.75353
		Total	35.5329	21
	frequency	Between Groups	0.0125696	2	0.0062848	0.0591426	0.942745
		Within Groups	2.01904	19	0.106265
		Total	2.03161	21
