# Supplementary material for: p21-activated kinase 1 restricts tonic endocannabinoid signaling in the hippocampus
Source: eLife. 2016 Jun 14;5:e14653. doi: 10.7554/eLife.14653 (PMC4907698; doi:10.7554/eLife.14653)
Supplement: Figure 3—source data 1. — DOI: http://dx.doi.org/10.7554/eLife.14653.012 [file elife-14653-fig3-data1.xlsx]

## Sheet: Sheet1
Figure 3-Source data 1.Statistical data summary for Figure 3b, c: Effect of IPA3 on
frequency and amplitude of sIPSC of WT and KO neurons using two-way ANOVA.
			Between-Subjects Factors
	genotype 1=WT				N
	genotype 2=KO		genotype	1	28
	drug 1=DMSO			2	18
	drug 2=IPA3		drug	1	22
				2	24
	Tests of Between-Subjects Effects
	Source	Dependent Variable		Type III Sum of Squares	df	Mean Square	F	Sig.
	genotype		amplitude	4.05918	1	4.05918	0.249982	0.619697
			frequency	2.62766	1	2.62766	4.90753	0.0322164
	drug		amplitude	10.4876	1	10.4876	0.645875	0.426116
			frequency	2.4221	1	2.4221	4.52362	0.0393474
	genotype * drug		amplitude	0.973098	1	0.973098	0.0599276	0.807803
			frequency	2.004	1	2.004	3.74276	0.0597915
	Error		amplitude	681.991	42	16.2379
			frequency	22.4882	42	0.535434
		Multiple Comparisons
1=WT+DMSO	Dependent Variable		(I) g	(J) g	Mean Difference (I-J)	Std. Error	Sig.	95% Confidence Interval
2=WT+IPA3								Lower Bound	Upper Bound
3=KO+DMSO	amplitude	LSD	1.00	2.00	-0.681034	1.52696	0.657883	-3.76256	2.40049
4=KO+IPA3				3.00	-0.310965	1.74736	0.859608	-3.83729	3.21536
				4.00	-1.58863	1.74736	0.368454	-5.11495	1.93769
			2.00	1.00	0.681034	1.52696	0.657883	-2.40049	3.76256
				3.00	0.370069	1.69904	0.828631	-3.05873	3.79887
				4.00	-0.907598	1.69904	0.596031	-4.3364	2.5212
			3.00	1.00	0.310965	1.74736	0.859608	-3.21536	3.83729
				2.00	-0.370069	1.69904	0.828631	-3.79887	3.05873
				4.00	-1.27767	1.89958	0.504883	-5.11118	2.55585
			4.00	1.00	1.58863	1.74736	0.368454	-1.93769	5.11495
				2.00	0.907598	1.69904	0.596031	-2.5212	4.3364
				3.00	1.27767	1.89958	0.504883	-2.55585	5.11118
	frequency	LSD	1.00	2.00	0.898749	0.277278	0.00233174	0.339181	1.45832
				3.00	0.918314	0.317301	0.00600585	0.277974	1.55865
				4.00	0.960858	0.317301	0.00419387	0.320519	1.6012
			2.00	1.00	-0.898749	0.277278	0.00233174	-1.45832	-0.339181
				3.00	0.0195644	0.308526	0.949739	-0.603066	0.642195
				4.00	0.0621089	0.308526	0.841429	-0.560522	0.684739
			3.00	1.00	-0.918314	0.317301	0.00600585	-1.55865	-0.277974
				2.00	-0.0195644	0.308526	0.949739	-0.642195	0.603066
				4.00	0.0425444	0.344942	0.902428	-0.653578	0.738667
			4.00	1.00	-0.960858	0.317301	0.00419387	-1.6012	-0.320519
				2.00	-0.0621089	0.308526	0.841429	-0.684739	0.560522
				3.00	-0.0425444	0.344942	0.902428	-0.738667	0.653578
