# Supplementary material for: p21-activated kinase 1 restricts tonic endocannabinoid signaling in the hippocampus
Source: eLife. 2016 Jun 14;5:e14653. doi: 10.7554/eLife.14653 (PMC4907698; doi:10.7554/eLife.14653)
Supplement: Figure 3—source data 2. — DOI: http://dx.doi.org/10.7554/eLife.14653.013 [file elife-14653-fig3-data2.xlsx]

## Sheet: Sheet1
Figure 3-Source data 2.Statistical data summary for Figure 3e,f: Effect of IPA3 on
frequency and amplitude of mIPSC of WT and PAK1 KO neurons using two-way ANOVA.
			Between-Subjects Factors
	genotype 1=WT				N
	genotype 2=KO		genotype	1	26
	drug 1=DMSO			2	18
	drug 2=IPA3		drug	1	25
				2	19
	Tests of Between-Subjects Effects
	Source	Dependent Variable		Type III Sum of Squares	df	Mean Square	F	Sig.
	genotype		amplitude	0.00327402	1	0.00327402	0.00148439	0.969459
			frequency	0.585686	1	0.585686	7.70305	0.00834252
	drug		amplitude	0.00174463	1	0.00174463	0.000790992	0.977703
			frequency	0.32381	1	0.32381	4.25881	0.0455769
	genotype * drug		amplitude	0.0954011	1	0.0954011	0.0432535	0.836304
			frequency	0.659212	1	0.659212	8.67008	0.0053667
	Error		amplitude	88.2251	40	2.20563
			frequency	3.04132	40	0.076033
	Multiple Comparisons
1=WT+DMSO	Dependent Variable		(I) g	(J) g	Mean Difference (I-J)	Std. Error	Sig.	95% Confidence Interval
2=WT+IPA3								Lower Bound	Upper Bound
3=KO+DMSO	amplitude	LSD	1.00	2.00	0.0826048	0.589537	0.88927	-1.10889	1.2741
4=KO+IPA3				3.00	0.0778267	0.606304	0.898505	-1.14756	1.30321
				4.00	-0.0306133	0.650189	0.962681	-1.34469	1.28347
			2.00	1.00	-0.0826048	0.589537	0.88927	-1.2741	1.10889
				3.00	-0.00477818	0.648903	0.994161	-1.31626	1.3067
				4.00	-0.113218	0.690083	0.870507	-1.50793	1.28149
			3.00	1.00	-0.0778267	0.606304	0.898505	-1.30321	1.14756
				2.00	0.00477818	0.648903	0.994161	-1.3067	1.31626
				4.00	-0.10844	0.704462	0.878436	-1.53221	1.31533
			4.00	1.00	0.0306133	0.650189	0.962681	-1.28347	1.34469
				2.00	0.113218	0.690083	0.870507	-1.28149	1.50793
				3.00	0.10844	0.704462	0.878436	-1.31533	1.53221
	frequency	LSD	1.00	2.00	0.427081	0.109458	0.000356994	0.205859	0.648303
				3.00	0.487777	0.112571	9.62553e-05	0.260263	0.715291
				4.00	0.412664	0.120719	0.00146092	0.168683	0.656646
			2.00	1.00	-0.427081	0.109458	0.000356994	-0.648303	-0.205859
				3.00	0.0606955	0.12048	0.617179	-0.182803	0.304194
				4.00	-0.014417	0.128126	0.910972	-0.273369	0.244535
			3.00	1.00	-0.487777	0.112571	9.62553e-05	-0.715291	-0.260263
				2.00	-0.0606955	0.12048	0.617179	-0.304194	0.182803
				4.00	-0.0751125	0.130795	0.568997	-0.33946	0.189235
			4.00	1.00	-0.412664	0.120719	0.00146092	-0.656646	-0.168683
				2.00	0.014417	0.128126	0.910972	-0.244535	0.273369
				3.00	0.0751125	0.130795	0.568997	-0.189235	0.33946
