# Supplementary material for: p21-activated kinase 1 restricts tonic endocannabinoid signaling in the hippocampus
Source: eLife. 2016 Jun 14;5:e14653. doi: 10.7554/eLife.14653 (PMC4907698; doi:10.7554/eLife.14653)
Supplement: Figure 6—source data 1. — DOI: http://dx.doi.org/10.7554/eLife.14653.018 [file elife-14653-fig6-data1.xlsx]

## Sheet: Sheet1
Figure 6-Source data 1. Statistical data summary for Figure 6a: Effect of AM251 on
eIPSC in WT and PAK1 KO using repeated measures two-way ANOVA.
genotype 1=WT		Between-Subjects Factors
genotype 2=KO				N
t1=-10min		genotype	1	7
t2=10min			2	6
t3=20min
t4=30min
Tests of Within-Subjects Effects
Measure:MEASURE_1
Source		Type III Sum of Squares	df	Mean Square	F	Sig.
time	Sphericity Assumed	103893	3	34630.9	26.8334	5.61443e-09
time * genotype	Sphericity Assumed	23733	3	7911.01	6.12978	0.0019706
Error(time)	Sphericity Assumed	42589.4	33	1290.59
Tests of Between-Subjects Effects
Measure:MEASURE_1 Transformed Variable:Average
Source	Type III Sum of Squares	df	Mean Square	F	Sig.
Intercept	1.0901e+06	1	1.0901e+06	226.387	1.10338e-08
genotype	35876	1	35876	7.45053	0.0195935
Error	52967.5	11	4815.22
