# Supplementary material for: p21-activated kinase 1 restricts tonic endocannabinoid signaling in the hippocampus
Source: eLife. 2016 Jun 14;5:e14653. doi: 10.7554/eLife.14653 (PMC4907698; doi:10.7554/eLife.14653)
Supplement: Figure 6—source data 2. — DOI: http://dx.doi.org/10.7554/eLife.14653.019 [file elife-14653-fig6-data2.xlsx]

## Sheet: Sheet1
Figure 6-Source data 2. Statistical data summary for Figure 6b: Effect of AM251 on
eIPSC in the presence or absence of IPA3 using repeated measures two-way ANOVA.
drug 1=DMSO		Between-Subjects Factors
drug 2=IPA3				N
t1=-10min		drug	1	6
t2=10min			2	7
t3=20min
t4=30min
Tests of Within-Subjects Effects
Measure:MEASURE_1
Source		Type III Sum of Squares	df	Mean Square	F	Sig.
time	Sphericity Assumed	55011.3	3	18337.1	15.0002	2.48965e-06
time * drug	Sphericity Assumed	19885.9	3	6628.64	5.42239	0.00381818
Error(time)	Sphericity Assumed	40341.1	33	1222.46
Tests of Between-Subjects Effects
Measure:MEASURE_1 Transformed Variable:Average
Source	Type III Sum of Squares	df	Mean Square	F	Sig.
Intercept	957905	1	957905	250.227	6.50621e-09
drug	18829.3	1	18829.3	4.91864	0.0485517
Error	42109.5	11	3828.14
