# Supplementary material for: p21-activated kinase 1 restricts tonic endocannabinoid signaling in the hippocampus
Source: eLife. 2016 Jun 14;5:e14653. doi: 10.7554/eLife.14653 (PMC4907698; doi:10.7554/eLife.14653)
Supplement: Figure 6—source data 3. — DOI: http://dx.doi.org/10.7554/eLife.14653.020 [file elife-14653-fig6-data3.xlsx]

## Sheet: Sheet1
Figure 6-Source data 3. Statistical data summary for Figure 6c: Effect of AM251 on eIPSC
in the presence or absence of PAK1 inhibitory peptide using repeated measures two-way ANOVA.
peptide 1=Ctrl peptide			Between-Subjects Factors
peptide 2=Inhibitory peptide					N
t1=-10min			peptide	1	7
t2=10min				2	6
t3=20min
t4=30min
Tests of Within-Subjects Effects
Measure:MEASURE_1
Source		Type III Sum of Squares	df	Mean Square	F	Sig.
time	Sphericity Assumed	178762	3	59587.3	70.8241	1.82757e-14
time * peptide	Sphericity Assumed	35905	3	11968.3	14.2253	4.05946e-06
Error(time)	Sphericity Assumed	27764.3	33	841.342
Tests of Between-Subjects Effects
Measure:MEASURE_1 Transformed Variable:Average
Source	Type III Sum of Squares	df	Mean Square	F	Sig.
Intercept	1.29836e+06	1	1.29836e+06	578.079	7.35446e-11
peptide	23030.3	1	23030.3	10.2539	0.00842197
Error	24705.9	11	2246
