# Supplementary material for: p21-activated kinase 1 restricts tonic endocannabinoid signaling in the hippocampus
Source: eLife. 2016 Jun 14;5:e14653. doi: 10.7554/eLife.14653 (PMC4907698; doi:10.7554/eLife.14653)
Supplement: Figure 6—source data 4. — DOI: http://dx.doi.org/10.7554/eLife.14653.021 [file elife-14653-fig6-data4.xlsx]

## Sheet: Sheet1
Figure 6-Source data 4. Statistical data summary for Figure 6f: Effect of WIN on
eIPSC in WT and PAK1 KO using repeated measures two-way ANOVA.
genotype 1=WT		Between-Subjects Factors
genotype 2=KO				N
t1=-10min		genotype	1	5
t2=10min			2	5
t3=20min
t4=30min
Tests of Within-Subjects Effects
Measure:MEASURE_1
Source		Type III Sum of Squares	df	Mean Square	F	Sig.
time	Sphericity Assumed	9608.95	3	3202.98	31.5565	1.7015e-08
time * genotype	Sphericity Assumed	9.59898	3	3.19966	0.0315237	0.992276
Error(time)	Sphericity Assumed	2436	24	101.5
Tests of Between-Subjects Effects
Measure:MEASURE_1 Transformed Variable:Average
Source	Type III Sum of Squares	df	Mean Square	F	Sig.
Intercept	238137	1	238137	619.769	7.24843e-09
genotype	2.99795	1	2.99795	0.00780238	0.931785
Error	3073.88	8	384.235
