# Supplementary material for: p21-activated kinase 1 restricts tonic endocannabinoid signaling in the hippocampus
Source: eLife. 2016 Jun 14;5:e14653. doi: 10.7554/eLife.14653 (PMC4907698; doi:10.7554/eLife.14653)
Supplement: Figure 6—figure supplement 1—source data 1. — DOI: http://dx.doi.org/10.7554/eLife.14653.023 [file elife-14653-fig6-figsupp1-data1.xlsx]

## Sheet: Sheet1
Figure 6-figrue supplement 1-Source data 1. Statistical data summary for Figure 6-
figure supplement1: Lack of effect of DMSO on eIPSC using repeated measures two-
way ANOVA.
genotype 1=WT			Between-Subjects Factors
genotype 2=KO					N
t1=-10min			genotype	1	6
t2=10min				2	6
t3=20min
t4=30min
Tests of Within-Subjects Effects
Measure:MEASURE_1
Source		Type III Sum of Squares	df	Mean Square	F	Sig.
time	Sphericity Assumed	74.4484	3	24.8161	0.184807	0.905891
time * genotype	Sphericity Assumed	588.863	3	196.288	1.46177	0.244752
Error(time)	Sphericity Assumed	4028.44	30	134.281
Tests of Between-Subjects Effects
Measure:MEASURE_1 Transformed Variable:Average
Source	Type III Sum of Squares	df	Mean Square	F	Sig.
Intercept	461221	1	461221	1223.01	8.66461e-12
genotype	662.468	1	662.468	1.75665	0.214525
Error	3771.21	10	377.121
