# Supplementary material for: p21-activated kinase 1 restricts tonic endocannabinoid signaling in the hippocampus
Source: eLife. 2016 Jun 14;5:e14653. doi: 10.7554/eLife.14653 (PMC4907698; doi:10.7554/eLife.14653)
Supplement: Figure 8—source data 1. — DOI: http://dx.doi.org/10.7554/eLife.14653.027 [file elife-14653-fig8-data1.xlsx]

## Sheet: Sheet1
Figure 8-Source data 1. Statistical data summary for Figure 8a: Effect of Nimesulide on
eIPSC in WT and PAK1 KO using repeated measures two-way ANOVA.
genotype 1=WT		Between-Subjects Factors
genotype 2=KO				N
t1=-10min		genotype	1	7
t2=10min			2	7
t3=20min
Tests of Within-Subjects Effects
Measure:MEASURE_1
Source		Type III Sum of Squares	df	Mean Square	F	Sig.
time	Sphericity Assumed	11420.5	2	5710.24	87.6765	9.26966e-12
time * genotype	Sphericity Assumed	945.874	2	472.937	7.2616	0.00341875
Error(time)	Sphericity Assumed	1563.08	24	65.1285
Tests of Between-Subjects Effects
Measure:MEASURE_1 Transformed Variable:Average
Source	Type III Sum of Squares	df	Mean Square	F	Sig.
Intercept	277685	1	277685	1516.13	5.30762e-14
genotype	1399.2	1	1399.2	7.63949	0.0171527
Error	2197.84	12	183.153
