# Supplementary material for: p21-activated kinase 1 restricts tonic endocannabinoid signaling in the hippocampus
Source: eLife. 2016 Jun 14;5:e14653. doi: 10.7554/eLife.14653 (PMC4907698; doi:10.7554/eLife.14653)
Supplement: Figure 8—source data 2. — DOI: http://dx.doi.org/10.7554/eLife.14653.028 [file elife-14653-fig8-data2.xlsx]

## Sheet: Sheet1
Figure 8-Source data 2. Statistical data summary for Figure 8b: Effect of AM251 on
eIPSC after Nimesulide treatment eIPSC in WT and PAK1 KO using repeated
measures two-way ANOVA.
genotype 1=WT		Between-Subjects Factors
genotype 2=KO				N
t1=-10min		genotype	1	5
t2=10min			2	6
t3=20min
t4=30min
Tests of Within-Subjects Effects
Measure:MEASURE_1
Source		Type III Sum of Squares	df	Mean Square	F	Sig.
time	Sphericity Assumed	302643	3	100881	15.2218	5.40286e-06
time * genotype	Sphericity Assumed	1284.76	3	428.253	0.0646184	0.978123
Error(time)	Sphericity Assumed	178940	27	6627.4
Tests of Between-Subjects Effects
Measure:MEASURE_1 Transformed Variable:Average
Source	Type III Sum of Squares	df	Mean Square	F	Sig.
Intercept	1.52457e+06	1	1.52457e+06	65.6393	2.0005e-05
genotype	1012.1	1	1012.1	0.0435751	0.839294
Error	209039	9	23226.5
