# Supplementary material for: p21-activated kinase 1 restricts tonic endocannabinoid signaling in the hippocampus
Source: eLife. 2016 Jun 14;5:e14653. doi: 10.7554/eLife.14653 (PMC4907698; doi:10.7554/eLife.14653)
Supplement: Figure 8—source data 3. — DOI: http://dx.doi.org/10.7554/eLife.14653.029 [file elife-14653-fig8-data3.xlsx]

## Sheet: Sheet1
Figure 8-Source data 3. Statistical data summary for Figure 8c: Effect of URB597 on
eIPSC in WT and PAK1 KO using repeated measures two-way ANOVA.
genotype 1=WT		Between-Subjects Factors
genotype 2=KO				N
t1=-10min		genotype	1	7
t2=10min			2	8
t3=20min
t=30min
Tests of Within-Subjects Effects
Measure:MEASURE_1
Source		Type III Sum of Squares	df	Mean Square	F	Sig.
time	Sphericity Assumed	6249.09	3	2083.03	14.1215	2.21657e-06
time * genotype	Sphericity Assumed	3638.56	3	1212.85	8.22234	0.000231795
Error(time)	Sphericity Assumed	5752.78	39	147.507
Tests of Between-Subjects Effects
Measure:MEASURE_1 Transformed Variable:Average
Source	Type III Sum of Squares	df	Mean Square	F	Sig.
Intercept	469320	1	469320	1062.18	7.49757e-14
genotype	6110.69	1	6110.69	13.8299	0.00257579
Error	5744	13	441.847
