# Supplementary material for: p21-activated kinase 1 restricts tonic endocannabinoid signaling in the hippocampus
Source: eLife. 2016 Jun 14;5:e14653. doi: 10.7554/eLife.14653 (PMC4907698; doi:10.7554/eLife.14653)
Supplement: Figure 8—source data 4. — DOI: http://dx.doi.org/10.7554/eLife.14653.030 [file elife-14653-fig8-data4.xlsx]

## Sheet: Sheet1
Figure 8-Source data 4. Statistical data summary for Figure 8d: Effect of AM251 on
eIPSC after URB597 treatment in WT and PAK1 KO using repeated measures two-way
ANOVA.
genotype 1=WT		Between-Subjects Factors
genotype 2=KO				N
t1=-10min		genotype	1	5
t2=10min			2	5
t3=20min
t4=30min
Tests of Within-Subjects Effects
Measure:MEASURE_1
Source		Type III Sum of Squares	df	Mean Square	F	Sig.
time	Sphericity Assumed	99184.4	3	33061.5	23.4586	2.57828e-07
time * genotype	Sphericity Assumed	5909.2	3	1969.73	1.39762	0.267751
Error(time)	Sphericity Assumed	33824.5	24	1409.35
Tests of Between-Subjects Effects
Measure:MEASURE_1 Transformed Variable:Average
Source	Type III Sum of Squares	df	Mean Square	F	Sig.
Intercept	1.02589e+06	1	1.02589e+06	240.294	2.98559e-07
genotype	234.445	1	234.445	0.054914	0.820609
Error	34154.5	8	4269.32
