# Supplementary material for: p21-activated kinase 1 restricts tonic endocannabinoid signaling in the hippocampus
Source: eLife. 2016 Jun 14;5:e14653. doi: 10.7554/eLife.14653 (PMC4907698; doi:10.7554/eLife.14653)
Supplement: Figure 8—source data 5. — DOI: http://dx.doi.org/10.7554/eLife.14653.031 [file elife-14653-fig8-data5.xlsx]

## Sheet: Sheet1
Figure 8-Source data 5. Statistical data summary for Figure 8e: Effect of JZL184 on
eIPSC in WT and PAK1 KO using repeated measures two-way ANOVA.
genotype 1=WT		Between-Subjects Factors
genotype 2=KO				N
t1=-10min		genotype	1	10
t2=10min			2	8
t3=20min
t=30min
Tests of Within-Subjects Effects
Measure:MEASURE_1
Source		Type III Sum of Squares	df	Mean Square	F	Sig.
time	Sphericity Assumed	11969.2	3	3989.72	17.2921	9.49598e-08
time * genotype	Sphericity Assumed	107.954	3	35.9847	0.155963	0.925338
Error(time)	Sphericity Assumed	11074.8	48	230.725
Tests of Between-Subjects Effects
Measure:MEASURE_1 Transformed Variable:Average
Source	Type III Sum of Squares	df	Mean Square	F	Sig.
Intercept	470101	1	470101	418.838	6.709e-13
genotype	297.393	1	297.393	0.264964	0.613768
Error	17958.3	16	1122.39
