# Supplementary material for: p21-activated kinase 1 restricts tonic endocannabinoid signaling in the hippocampus
Source: eLife. 2016 Jun 14;5:e14653. doi: 10.7554/eLife.14653 (PMC4907698; doi:10.7554/eLife.14653)
Supplement: Figure 8—source data 6. — DOI: http://dx.doi.org/10.7554/eLife.14653.032 [file elife-14653-fig8-data6.xlsx]

## Sheet: Sheet1
Figure 8-Source data 6. Statistical data summary for Figure 8f: Effect of AM251
on eIPSC after JZL184 treatment in WT and PAK1 KO using repeated measures two-
way ANOVA.
genotype 1=WT		Between-Subjects Factors
genotype 2=KO				N
t1=-10min		genotype	1	6
t2=10min			2	5
t3=20min
t4=30min
Tests of Within-Subjects Effects
Measure:MEASURE_1
Source		Type III Sum of Squares	df	Mean Square	F	Sig.
time	Sphericity Assumed	87838.1	3	29279.4	30.1455	9.08115e-09
time * genotype	Sphericity Assumed	13870.8	3	4623.62	4.76039	0.00862359
Error(time)	Sphericity Assumed	26224.2	27	971.268
Tests of Between-Subjects Effects
Measure:MEASURE_1 Transformed Variable:Average
Source	Type III Sum of Squares	df	Mean Square	F	Sig.
Intercept	1.05292e+06	1	1.05292e+06	394.537	9.64712e-09
genotype	20735.3	1	20735.3	7.76964	0.0211432
Error	24018.8	9	2668.75
